# Supplementary material for: SREB, a GATA Transcription Factor That Directs Disparate Fates in Blastomyces dermatitidis Including Morphogenesis and Siderophore Biosynthesis
Source: PLoS Pathog. 2010 Apr 1;6(4):e1000846. doi: 10.1371/journal.ppat.1000846 (PMC2848559; doi:10.1371/journal.ppat.1000846)
Supplement: Table S1 — KOG-annotation of B. dermatitidis genes with GATA sites identified by MAST analysis. KOG annotated genes containing GATA motifs (ATC-A/T-GATA-A/G, ATC-A/T-GATA-T/C, ATC-A/T-GATT-A, ATC-A/T-GATC-A, ATC-A-GATG-A, ATC-C-GATA-A, and ATC-A-AATA-A) located less than 2 kb upstream are organized according to KOG classification. From the MAST analysis, the gene locus, gene description, DNA strand (+/-), score, p-value, sequence, and location of the upstream GATA motif are listed. KOG identification (KOG ID) number is provided for each KOG-annotated gene. (0.15 MB XLS) [file ppat.1000846.s002.xls]

## Sheet: Sheet1
Supplemental Table S1: KOG-annotation of B. dermatitidis genes with GATA sites identified by MAST analysis.*
Gene Number	Gene Description	Strand	Score	p-value	Motif	Location	KOG ID
RNA processing and modification (KOG Code A)
BDBG_00623	rRNA processing protein Rrp8	+	1049.4	0.000175	ATCTGATAT	-489	KOG3045
BDBG_00773	RNA-directed RNA polymerase	-	1114.2	0.000116	ATCTGATCA	-1911	KOG0988
BDBG_01264	RNA-directed RNA polymerase	-	1114.2	0.000116	ATCAGATAT	-1167	KOG0988
		-	1357.2	1.13e-05	ATCAGATAA	-1982
BDBG_01792	snRNP and snoRNP protein Snu13	+	1179	7e-05	ATCAGATCA	-1284	KOG3387
		+	1114.2	0.000116	ATCAGATTA	-1213
BDBG_01835	ATP-dependent RNA helicase ded1	+	984.6	0.000244	ATCAAATAA	-1863	KOG0335
BDBG_02041	ATP-dependent RNA helicase MAK5	-	1357.2	1.13e-05	ATCAGATAA	-1622	KOG0347
BDBG_02102	conserved hypothetical protein	-	1179	7e-05	ATCAGATCA	-1437	KOG3026
		-	1049.4	0.000175	ATCTGATAT	-1511
BDBG_02718	DEAD/DEAH box helicase	-	984.6	0.000244	ATCAAATAA	-1465	KOG0920
BDBG_03589	RNA export mediator Gle1	-	1308.6	1.76e-05	ATCAGATAG	-123	KOG2412
BDBG_04006	conserved hypothetical protein	-	1114.2	0.000116	ATCAGATTA	-1855	KOG2793
BDBG_04153	WD repeat protein	-	1049.4	0.000175	ATCTGATAT	-645	KOG0272
BDBG_04264	18S rRNA biogenesis protein RCL1	-	1292.4	2.88e-05	ATCTGATAA	-1444	KOG3980
BDBG_05013	tRNA-specific adenosine deaminase	+	1049.4	0.000175	ATCTGATAT	-874	KOG2777
		+	1179	7e-05	ATCAGATCA	-800
BDBG_05481	small nuclear ribonucleoprotein Sm D1	-	1292.4	2.88e-05	ATCTGATAA	-343	KOG3428
BDBG_06207	ribosome biogenesis protein Nop4	+	1292.4	2.88e-05	ATCTGATAA	-1552	KOG0127
BDBG_06447	nucleolar protein NopA	+	1357.2	1.13e-05	ATCAGATAA	-860	KOG1596
BDBG_07598	ATP-dependent RNA helicase ROK1	-	1114.2	0.000116	ATCAGATTA	-15	KOG0344
BDBG_08633	small nuclear ribonucleoprotein complex protein Nhp2	+	1308.6	1.76e-05	ATCAGATAG	-1600	KOG3167
BDBG_08719	activating signal cointegrator 1 complex subunit 3	+	1049.4	0.000175	ATCTGATAT	-194	KOG0952
BDBG_08996	ATP-dependent RNA helicase DHH1	-	1292.4	2.88e-05	ATCTGATAA	-1727	KOG0326
BDBG_09131	conserved hypothetical protein	-	1357.2	1.13e-05	ATCAGATAA	-286	KOG0920
Chromatin structure and dynamics (KOG Code B)
BDBG_03002	histone H3	-	1179	7e-05	ATCAGATCA	-364	KOG1745
BDBG_03040	nuclear segregation protein	+	1243.8	4.77e-05	ATCTGATAG	-1622	KOG0996
BDBG_03056	JmjC domain-containing protein	+	1292.4	2.88e-05	ATCTGATAA	-1297	KOG2132
BDBG_03154	transcriptional activator spt7	+	1049.4	0.000175	ATCTGATAT	-514	KOG1472
BDBG_03903	predicted protein	-	1357.2	1.13e-05	ATCAGATAA	-1727	KOG1745
BDBG_05618	RSC complex subunit	+	1260	4.14e-05	ATCCGATAA	-372	KOG1279
BDBG_06011	SIR2 family histone deacetylase	+	1114.2	0.000116	ATCAGATTA	-616	KOG2684
BDBG_07245	PHD finger domain-containing protein	+	1114.2	0.000116	ATCAGATTA	-816	KOG1973
BDBG_07965	condensin complex component cnd2	+	1114.2	0.000116	ATCAGATAT	-1572	KOG2328
BDBG_08807	DNA topoisomerase 2	+	1292.4	2.88e-05	ATCTGATAA	-803	KOG0355
BDBG_08920	sister chromatid cohesion protein Mis4	-	1179	7e-05	ATCAGATCA	-1415	KOG1020
BDBG_09463	chromatin assembly factor 1 subunit B	-	1357.2	1.13e-05	ATCAGATAA	-951	KOG1009
Energy production and conversion (KOG Code C)
BDBG_00128	amino acid transporter arg-13	-	1357.2	1.13e-05	ATCAGATAA	-552	KOG0758
BDBG_00329	mitochondrial RNA splicing protein	-	1292.4	2.88e-05	ATCTGATAA	-1440	KOG0760
BDBG_00660	conserved hypothetical protein	-	1049.4	0.000175	ATCTGATTA	-798	KOG1434
		-	1114.2	0.000116	ATCAGATTA	-1065
		-	984.6	0.000244	ATCAAATAA	-1190
		-	1114.2	0.000116	ATCTGATCA	-1773
BDBG_00381	succinyl-CoA:3-ketoacid-coenzyme A transferase 1	+	984.6	0.000244	ATCAAATAA	-974	KOG3822
BDBG_01035	quinone oxidoreductase	-	1114.2	0.000116	ATCAGATAT	-1301	KOG1197
BDBG_01056	FAD dependent oxidoreductase	+	1195.2	6.37e-05	ATCTGATAC	-896	KOG1231
BDBG_01464	cytochrome c oxidase polypeptide VI	-	1260	4.14e-05	ATCCGATAA	-1062	KOG4077
BDBG_01925	inorganic pyrophosphatase	-	1114.2	0.000116	ATCAGATAT	-813	KOG1626
BDBG_01942	FAD binding domain-containing protein	+	1179	7e-05	ATCAGATCA	-408	KOG2614
BDBG_02249	methylmalonate-semialdehyde dehydrogenase	-	1260	4.14e-05	ATCAGATAC	-1636	KOG2450
		-	1049.4	0.000175	ATCTGATTA	-1805
BDBG_03299	V-type ATPase B subunit	+	1292.4	2.88e-05	ATCTGATAA	-1498	KOG1351
BDBG_03413	glycerol-3-phosphate dehydrogenase	+	984.6	0.000244	ATCAAATAA	-592	KOG2711
BDBG_04003	V-type ATPase G subunit	-	1292.4	2.88e-05	ATCTGATAA	-1114	KOG1772
BDBG_04911	aldehyde dehydrogenase	+	1049.4	0.000175	ATCTGATAT	-1304	KOG2456
BDBG_05297	cell cycle checkpoint protein	-	1049.4	0.000175	ATCTGATAT	-816	KOG3999
BDBG_05927	stomatin family protein	+	1114.2	0.000116	ATCAGATAT	-1438	KOG2620
BDBG_06800	alternative NADH-dehydrogenase	+	1179	7e-05	ATCAGATCA	-394	KOG2495
BDBG_07169	protein kinase activator Bem1	+	984.6	0.000244	ATCAAATAA	-93	KOG4773
BDBG_07197	zinc-binding oxidoreductase	+	1357.2	1.13e-05	ATCAGATAA	-838	KOG1198
BDBG_07599	mitochondrial F1F0-ATP synthase g subunit	-	1114.2	0.000116	ATCAGATAT	-621	KOG4103
BDBG_07748	NADH-ubiquinone oxidoreductase 14.8 kDa subunit	-	1357.2	1.13e-05	ATCAGATAA	-1410	KOG3426
BDBG_08220	mitochondrial oxaloacetate transporter	-	1114.2	0.000116	ATCAGATAT	-554	KOG0755
		-	1308.6	1.76e-05	ATCAGATAG	-1905
BDBG_09450	peroxisomal carrier protein	+	1114.2	0.000116	ATCAGATAT	-1231	KOG0769
		+	1114.2	0.000116	ATCAGATTA	-744
Cell cycle control, cell division, chromosome partitioning (KOG Code D)
BDBG_01408	protein kinase	-	1049.4	0.000175	ATCTGATAT	-430	KOG0600
BDBG_01645	TOR signaling pathway phosphatase SitA	-	1049.4	0.000175	ATCTGATAT	-1100	KOG0373
		-	1049.4	0.000175	ATCTGATAT	-1455
		-	1114.2	0.000116	ATCAGATAT	-1998
BDBG_02653	WD domain-containing protein	+	1308.6	1.76e-05	ATCAGATAG	-1937	KOG0642
		+	1357.2	1.13e-05	ATCAGATAA	-1732
BDBG_02808	bimD	-	1114.2	0.000116	ATCAGATAT	-638	KOG1525
BDBG_03040	nuclear segregation protein	+	1243.8	4.77e-05	ATCTGATAG	-1622	KOG0996
BDBG_03374	checkpoint protein kinase	-	1357.2	1.13e-05	ATCAGATAA	-1387	KOG1166
		-	1357.2	1.13e-05	ATCAGATAA	-1644
BDBG_04603	oligosaccharyl transferase subunit Dad1	-	1049.4	0.000175	ATCTGATAT	-1110	KOG1746
BDBG_05759	HEAT repeat protein	-	1260	4.14e-05	ATCAGATAC	-1940	KOG1810
BDBG_05928	protein hir1	+	1243.8	4.77e-05	ATCTGATAG	-1092	KOG0973
BDBG_06654	anaphase-promoting complex subunit Apc5	+	1243.8	4.77e-05	ATCTGATAG	-321	KOG4322
BDBG_07182	protein kinase	+	1179	7e-05	ATCAGATCA	-1737	KOG0615
		+	1114.2	0.000116	ATCAGATTA	-1666
BDBG_07965	condensin complex component cnd2	+	1114.2	0.000116	ATCAGATAT	-1572	KOG2328
BDBG_08493	SAC3/GANP/Nin1/mts3/eIF-3 p25 family protein	+	1260	4.14e-05	ATCCGATAA	-263	KOG1860
BDBG_08555	Rad21/Rec8 N terminal domain-containing protein	+	1357.2	1.13e-05	ATCAGATAA	-915	KOG1213
BDBG_08799	PCI domain-containing protein	+	1049.4	0.000175	ATCTGATAT	-1864	KOG2688
		+	1049.4	0.000175	ATCTGATAT	-1482
		+	1195.2	6.37e-05	ATCTGATAC	-1421
BDBG_08920	sister chromatid cohesion protein Mis4	-	1179	7e-05	ATCAGATCA	-1415	KOG1020
BDBG_09047	disulfide isomerase	-	1049.4	0.000175	ATCTGATAT	-1636	KOG1731
Amino acid transport and metabolism (KOG Code E)
BDBG_00279	anthranilate synthase component I	-	1114.2	0.000116	ATCAGATAT	-1282	KOG1223
		-	1114.2	0.000116	ATCAGATTA	-1359
BDBG_00808	FLU1-I	-	1114.2	0.000116	ATCTGATCA	-800	KOG0683
BDBG_00920	anthranilate synthase multifunctional enzyme	+	1308.6	1.76e-05	ATCAGATAG	-86	KOG4201
BDBG_01055	D-amino-acid oxidase	+	1243.8	4.77e-05	ATCTGATAG	-963	KOG3923
BDBG_01432	aromatic amino acid aminotransferase	-	1146.6	8.33e-05	ATCAGATGA	-1268	KOG0634
BDBG_01650	ornithine cyclodeaminase/mu-crystallin family protein	-	1114.2	0.000116	ATCAGATAT	-666	KOG3007
BDBG_01803	peptidase	-	1146.6	8.33e-05	ATCAGATGA	-821	KOG2275
BDBG_02411	threonine dehydratase	-	1114.2	0.000116	ATCAGATTA	-1012	KOG1250
BDBG_02631	ornithine carbamoyltransferase	+	984.6	0.000244	ATCAAATAA	-1262	KOG1504
BDBG_02845	MFS peptide transporter Ptr2	+	1114.2	0.000116	ATCAGATTA	-1037	KOG1237
BDBG_02982	argininosuccinate synthase	+	1049.4	0.000175	ATCTGATAT	-527	KOG1706
		+	1179	7e-05	ATCAGATCA	-453
BDBG_03287	aminotransferase	-	1357.2	1.13e-05	ATCAGATAA	-109	KOG1549
BDBG_03566	GABA permease	-	984.6	0.000244	ATCAAATAA	-645	KOG1289
BDBG_03572	high affinity methionine permease	-	1260	4.14e-05	ATCAGATAC	-144	KOG1287
BDBG_03959	glutaryl-CoA dehydrogenase	-	1292.4	2.88e-05	ATCTGATAA	-924	KOG0138
BDBG_04597	amino transferase	-	1114.2	0.000116	ATCAGATAT	-1142	KOG0634
BDBG_04768	carboxypeptidase S1	+	1308.6	1.76e-05	ATCAGATAG	-1905	KOG1282
BDBG_04811	5-oxoprolinase	-	984.6	0.000244	ATCAAATAA	-288	KOG1939
BDBG_04858	NADP-specific glutamate dehydrogenase	-	1114.2	0.000116	ATCAGATAT	-883	KOG2250
BDBG_04994	cysteine dioxygenase	+	1292.4	2.88e-05	ATCTGATAA	-205	KOG4064
BDBG_05259	transulfuration enzyme family protein	+	1146.6	8.33e-05	ATCAGATGA	-1140	KOG0053
		+	1357.2	1.13e-05	ATCAGATAA	-781
BDBG_05448	arginine N-methyltransferase 2	-	1260	4.14e-05	ATCAGATAC	-188	KOG1709
BDBG_05571	acetylornithine aminotransferase	-	1292.4	2.88e-05	ATCTGATAA	-164	KOG1401
BDBG_06712	phosphoserine phosphatase	+	1049.4	0.000175	ATCTGATTA	-732	KOG1615
		+	1357.2	1.13e-05	ATCAGATAA	-700
BDBG_06810	glycine cleavage system T protein	+	1292.4	2.88e-05	ATCTGATAA	-478	KOG2770
BDBG_06823	amino acid transporter	+	871.2	0.00042	ATCTGATAT	-1777	KOG1305
BDBG_07095	prephenate dehydrogenase	-	1243.8	4.77e-05	ATCTGATAG	-104	KOG2380
BDBG_07199	saccharopine dehydrogenase	-	1195.2	6.37e-05	ATCTGATAC	-438	KOG0172
BDBG_07625	aminotransferase	-	1292.4	2.88e-05	ATCTGATAA	-49	KOG1404
BDBG_07693	diaminopropionate ammonia-lyase	+	1357.2	1.13e-05	ATCAGATAA	-779	KOG1250
BDBG_07794	N-carbamoyl-D-amino acid hydrolase	-	1308.6	1.76e-05	ATCAGATAG	-1319	KOG0806
BDBG_08089	4'-phosphopantetheinyl transferase NpgA	-	1049.4	0.000175	ATCTGATTA	-302	KOG0945
BDBG_08597	glutamate decarboxylase	-	1049.4	0.000175	ATCTGATAT	-767	KOG1383
BDBG_09052	epimerase/dehydratase	-	1357.2	1.13e-05	ATCAGATAA	-1809	KOG1430
		-	1114.2	0.000116	ATCAGATTA	-1880
BDBG_09055	ATP phosphoribosyltransferase	+	1114.2	0.000116	ATCAGATTA	-1369	KOG2831
		+	1308.6	1.76e-05	ATCAGATAG	-798
		+	1195.2	6.37e-05	ATCTGATAC	-511
BDBG_09387	amino acid transporter	+	1195.2	6.37e-05	ATCTGATAC	-543	KOG1287
Nucleotide transport and metabolism (KOG Code F)
BDBG_01748	orotate phosphoribosyltransferase	-	1292.4	2.88e-05	ATCTGATAA	-129	KOG1377
BDBG_01838	bifunctional purine biosynthesis protein ADE17	+	1243.8	4.77e-05	ATCTGATAG	-299	KOG2555
BDBG_03633	adenylosuccinate lyase	+	1260	4.14e-05	ATCAGATAC	-444	KOG2700
BDBG_04864	ribonucleotide reductase large subunit Rnr1	-	1357.2	1.13e-05	ATCAGATAA	-845	KOG1112
BDBG_07662	inosine triphosphate pyrophosphatase	+	1292.4	2.88e-05	ATCTGATAA	-264	KOG3222
BDBG_07663	POS9-activating factor FAP7	-	1357.2	1.13e-05	ATCAGATAA	-1597	KOG3347
		-	1114.2	0.000116	ATCAGATAT	-1745
BDBG_08491	CTP synthase	-	1114.2	0.000116	ATCAGATAT	-697	KOG2387
BDBG_09012	cytosine deaminase	+	1049.4	0.000175	ATCTGATAT	-1711	KOG1018
		+	1179	7e-05	ATCAGATCA	-1637
BDBG_09199	Ser/Thr protein phosphatase	+	1114.2	0.000116	ATCAGATAT	-138	KOG4419
Carbohydrate transport and metabolism (KOG Code G)
BDBG_00312	monocarboxylate permease homologue	-	1195.2	6.37e-05	ATCTGATAC	-1995	KOG2504
BDBG_01042	serine/threonine-protein phosphatase 4 catalytic subunit	-	1260	4.14e-05	ATCCGATAA	-94	KOG0372
BDBG_01864	conserved hypothetical protein	-	1114.2	0.000116	ATCAGATTA	496	KOG4135
BDBG_01894	alpha-mannosidase	-	1260	4.14e-05	ATCAGATAC	-36	KOG4342
BDBG_03183	glycosyl hydrolase	-	1292.4	2.88e-05	ATCTGATAA	-1415	KOG2254
BDBG_03796	mannosyl-oligosaccharide 1,2-alpha-mannosidase	-	1292.4	2.88e-05	ATCTGATAA	-910	KOG2431
BDBG_04728	UTP-glucose-1-phosphate uridylyltransferase	-	984.6	0.000244	ATCAAATAA	-1238	KOG2638
BDBG_06174	MFS transporter	+	1049.4	0.000175	ATCTGATAT	-734	KOG2533
BDBG_06977	glucose-6-phosphate isomerase	-	1195.2	6.37e-05	ATCTGATAC	-736	KOG2446
BDBG_08255	dihydroxyacetone kinase	+	1146.6	8.33e-05	ATCAGATGA	-1400	KOG2426
BDBG_08845	alpha-amylase	-	1114.2	0.000116	ATCAGATTA	-1414	KOG0471
BDBG_08963	MFS monocarboxylate transporter	+	1243.8	4.77e-05	ATCTGATAG	-1577	KOG2504
Coenzyme transport and metabolism (KOG Code H)
BDBG_06719	siroheme synthase with a tetrapyrrole methylase	-	1357.2	1.13e-05	ATCAGATAA	-541	KOG1527
BDBG_06807	molybdopterin synthase large subunit CnxH	-	1357.2	1.13e-05	ATCAGATAA	-347	KOG3307
		-	1292.4	2.88e-05	ATCTGATAA	-632
		-	1179	7e-05	ATCAGATCA	-1976
BDBG_06984	folic acid synthesis protein	+	1243.8	4.77e-05	ATCTGATAG	-1993	KOG2544
		+	1049.4	0.000175	ATCTGATTA	-1346
		+	1049.4	0.000175	ATCTGATAT	-787
		+	1114.2	0.000116	ATCAGATAT	-580
BDBG_08089	4'-phosphopantetheinyl transferase NpgA	-	1049.4	0.000175	ATCTGATTA	-302	KOG0945
Lipid transport and metabolism (KOG Code I)
BDBG_00052	Peroxisomal dehydratase	+	1357.2	1.13e-05	ATCAGATAA	-436	KOG1206
BDBG_00525	lysophospholipase	-	1292.4	2.88e-05	ATCTGATAA	-1948	KOG1325
BDBG_00935	polyubiquitin binding protein	+	1243.8	4.77e-05	ATCTGATAG	-1093	KOG0301
BDBG_01089	acyltransferase	-	1243.8	4.77e-05	ATCTGATAG	-2000	KOG3729
BDBG_01244	phospholipase/Carboxylesterase	+	984.6	0.000244	ATCAAATAA	-85	KOG2112
BDBG_01260	lanosterol synthase	-	1049.4	0.000175	ATCTGATAT	-604	KOG0497
BDBG_01465	fatty acid elongase	+	1179	7e-05	ATCAGATCA	-1774	KOG3071
BDBG_01502	enoyl-CoA hydratase	-	1243.8	4.77e-05	ATCTGATAG	-1477	KOG1680
		-	1357.2	1.13e-05	ATCAGATAA	-32
BDBG_01577	inositol hexaphosphate kinase KCS1	+	1114.2	0.000116	ATCAGATAT	-1312	KOG1620
BDBG_02020	oxysterol binding protein	+	1114.2	0.000116	ATCAGATAT	-546	KOG1737
BDBG_02342	alkaline dihydroceramidase Ydc1	+	1260	4.14e-05	ATCAGATAC	-908	KOG2329
BDBG_02787	SacI domain-containing protein	+	1308.6	1.76e-05	ATCAGATAG	-418	KOG1888
BDBG_03510	steroid alpha reductase	+	1114.2	0.000116	ATCAGATTA	-902	KOG1639
BDBG_03618	lipid transfer protein	+	984.6	0.000244	ATCAAATAA	-439	KOG4170
BDBG_03643	BAR domain-containing protein	-	1049.4	0.000175	ATCTGATAT	-1974	KOG1118
BDBG_04837	nonspecific lipid-transfer protein	-	1260	4.14e-05	ATCAGATAC	-1834	KOG1406
BDBG_04981	3-oxo-5-alpha-steroid 4-dehydrogenase	-	1308.6	1.76e-05	ATCAGATAG	-1009	KOG1640
BDBG_05156	phytanoyl-CoA dioxygenase	+	1114.2	0.000116	ATCAGATTA	-213	KOG3290
BDBG_05192	enoyl-CoA hydratase/isomerase	-	984.6	0.000244	ATCAAATAA	-810	KOG1681
BDBG_05266	peroxisomal D3,D2-enoyl-CoA isomerase	+	1179	7e-05	ATCAGATCA	-19	KOG0016
BDBG_05328	AMP dependent ligase	+	1114.2	0.000116	ATCAGATAT	-474	KOG1179
BDBG_05567	carnitine acetyl transferase	-	1195.2	6.37e-05	ATCTGATAC	-734	KOG3718
		-	1260	4.14e-05	ATCAGATAC	-944
BDBG_06794	acyl-CoA thioesterase	-	984.6	0.000244	ATCAAATAA	-599	KOG3016
BDBG_06830	sphingolipid desaturase	+	1049.4	0.000175	ATCTGATAT	-736	KOG2987
BDBG_07026	benzoate 4-monooxygenase cytochrome P450	+	1179	7e-05	ATCAGATCA	-1657	KOG0157
		+	1114.2	0.000116	ATCAGATTA	-1586
BDBG_07448	iterative type I polyketide synthase	-	1260	4.14e-05	ATCAGATAC	-824	KOG1202
BDBG_07531	SacI domain-containing protein	+	1357.2	1.13e-05	ATCAGATAA	-239	KOG1890
BDBG_07634	sterol carrier protein	+	984.6	0.000244	ATCAAATAA	-1828	KOG1406
BDBG_08289	CRAL/TRIO domain-containing protein	-	1114.2	0.000116	ATCAGATTA	-137	KOG1470
BDBG_08426	ochratoxin A non-ribosomal peptide synthetase	-	1114.2	0.000116	ATCAGATAT	-1948	KOG1176
BDBG_08700	sterol 24-C-methyltransferase	+	1260	4.14e-05	ATCCGATAA	-475	KOG1269
BDBG_08782	AMP-binding enzyme	-	1308.6	1.76e-05	ATCAGATAG	-1145	KOG1176
BDBG_09052	epimerase/dehydratase	-	1357.2	1.13e-05	ATCAGATAA	-1809	KOG1430
		-	1114.2	0.000116	ATCAGATTA	-1880
BDBG_09219	AMP-binding enzyme	-	1308.6	1.76e-05	ATCAGATAG	-430	KOG1256
BDBG_09522	acetoacetyl-CoA synthase	+	984.6	0.000244	ATCAAATAA	-1420	KOG1175
Translation, ribosomal structure and biogenesis (KOG Code J)
BDBG_00156	alanyl-tRNA synthetase	+	1292.4	2.88e-05	ATCTGATAA	-1648	KOG0188
BDBG_00288	leucyl-tRNA synthetase	+	984.6	0.000244	ATCAAATAA	-1652	KOG0437
BDBG_00523	RNA interference and gene silencing protein	-	1357.2	1.13e-05	ATCAGATAA	-1083	KOG1041
BDBG_01657	arginyl-tRNA synthetase	-	1195.2	6.37e-05	ATCTGATAC	-1737	KOG1195
BDBG_01792	snRNP and snoRNP protein Snu13	+	1179	7e-05	ATCAGATCA	-1284	KOG3387
		+	1114.2	0.000116	ATCAGATTA	-1213
BDBG_01805	60S ribosomal protein L36	+	1049.4	0.000175	ATCTGATTA	-847	KOG3452
BDBG_01932	60S ribosomal protein L33	-	984.6	0.000244	ATCAAATAA	-128	KOG0887
BDBG_02129	elongation factor Tu GTP binding domain-containing protein	+	984.6	0.000244	ATCAAATAA	-1305	KOG0458
BDBG_02441	aspartyl-tRNA synthetase	-	1179	7e-05	ATCAGATCA	-1843	KOG2411
BDBG_02663	tRNA (adenine-N(1)-)-methyltransferase non-catalytic subunit trm6	+	1308.6	1.76e-05	ATCAGATAG	-733	KOG1416
BDBG_03044	methyltransferase	-	1114.2	0.000116	ATCAGATAT	-1362	KOG2198
BDBG_03326	tyrosyl-tRNA synthetase	-	1308.6	1.76e-05	ATCAGATAG	-161	KOG2144
BDBG_03996	endoribonuclease L-PSP	+	1260	4.14e-05	ATCAGATAC	-502	KOG2317
BDBG_04708	mitochondrial exoribonuclease Cyt-4	+	1049.4	0.000175	ATCTGATTA	-1574	KOG2102
BDBG_05164	mitochondrial large ribosomal subunit	-	1146.6	8.33e-05	ATCAGATGA	-311	KOG1711
BDBG_05260	conserved hypothetical protein	-	1260	4.14e-05	ATCAGATAC	-1953	KOG2726
BDBG_05411	30S ribosomal protein S14p/S29e	-	984.6	0.000244	ATCAAATAA	-1884	KOG3506
BDBG_05469	cytosolic large ribosomal subunit protein L30	+	1114.2	0.000116	ATCTGATCA	-1241	KOG2988
BDBG_05637	arginyl-tRNA synthetase	+	1292.4	2.88e-05	ATCTGATAA	-369	KOG1195
BDBG_06113	50S ribosomal protein L12	-	1049.4	0.000175	ATCTGATAT	-746	KOG1715
		-	1308.6	1.76e-05	ATCAGATAG	-826
BDBG_06343	conserved hypothetical protein	+	1260	4.14e-05	ATCAGATAC	-1638	KOG1144
		+	1114.2	0.000116	ATCAGATAT	-631
BDBG_06746	eukaryotic translation initiation factor 2A	-	1260	4.14e-05	ATCAGATAC	-234	KOG2315
BDBG_07365	diphthamide biosynthesis protein Dph2	+	1357.2	1.13e-05	ATCAGATAA	-164	KOG2648
BDBG_07579	dihydrouridine synthase	-	1357.2	1.13e-05	ATCAGATAA	-525	KOG2335
BDBG_07669	ribosomal protein L23a	-	1292.4	2.88e-05	ATCTGATAA	-458	KOG1751
BDBG_07676	peptide chain release factor eRF/aRF	+	1243.8	4.77e-05	ATCTGATAG	-980	KOG0688
BDBG_07802	conserved hypothetical protein	-	1308.6	1.76e-05	ATCAGATAG	-445	KOG2925
BDBG_07847	pumilio-family RNA binding repeat protein	+	1114.2	0.000116	ATCAGATAT	-184	KOG1488
BDBG_08657	glutamyl-tRNA amidotransferase	+	1146.6	8.33e-05	ATCAGATGA	-234	KOG1211
BDBG_08775	isoleucyl-tRNA synthetase	+	1114.2	0.000116	ATCAGATTA	-869	KOG0433
		+	1114.2	0.000116	ATCAGATTA	-360
BDBG_09054	30S ribosomal protein S28e	-	1114.2	0.000116	ATCAGATAT	-1875	KOG3502
BDBG_09423	ribosomal L28e protein	+	1146.6	8.33e-05	ATCAGATGA	-1355	KOG3412
BDBG_09449	60S ribosomal protein L12	-	1357.2	1.13e-05	ATCAGATAA	-987	KOG0886
		-	1049.4	0.000175	ATCTGATAT	-1749
Transcription (KOG Code K)
BDBG_00180	HLH transcription factor	-	1292.4	2.88e-05	ATCTGATAA	-1661	KOG3960
BDBG_00241	nuclear mRNA splicing factor-associated protein	-	1114.2	0.000116	ATCAGATTA	-1590	KOG1548
BDBG_00794	conserved hypothetical protein	+	984.6	0.000244	ATCAAATAA	-1637	KOG0147
BDBG_01577	inositol hexaphosphate kinase KCS1	+	1114.2	0.000116	ATCAGATAT	-1312	KOG1620
BDBG_02004	NIMA-interacting protein TinC	+	1357.2	1.13e-05	ATCAGATAA	-772	KOG3794
BDBG_02510	forkhead domain-containing protein	+	1292.4	2.88e-05	ATCTGATAA	-1939	KOG2294
BDBG_02937	hypothetical protein	-	984.6	0.000244	ATCAAATAA	-992	KOG0262
BDBG_03060	homeobox and C2H2 transcription factor	-	1114.2	0.000116	ATCAGATAT	-354	KOG0773
BDBG_03154	transcriptional activator spt7	+	1049.4	0.000175	ATCTGATAT	-514	KOG1472
BDBG_03503	SNF2 family helicase	-	1179	7e-05	ATCAGATCA	-689	KOG1001
BDBG_03608	transcription initiation factor TFIIE	+	1114.2	0.000116	ATCTGATCA	-171	KOG3095
BDBG_03706	SNF2 family helicase/ATPase	-	1179	7e-05	ATCAGATCA	-721	KOG0387
BDBG_04683	MIZ zinc finger protein with MIZ/SP-RING zinc finger	+	1114.2	0.000116	ATCAGATTA	-1613	KOG2169
		+	1114.2	0.000116	ATCAGATAT	-983
		+	1049.4	0.000175	ATCTGATAT	-961
BDBG_04692	DNA-directed RNA polymerase II polypeptide	+	1357.2	1.13e-05	ATCAGATAA	-1976	KOG0214
		+	1357.2	1.13e-05	ATCAGATAA	-1376
		+	1179	7e-05	ATCAGATCA	-731
BDBG_04912	chromatin remodelling complex ATPase chain ISW1	-	1146.6	8.33e-05	ATCAGATGA	-628	KOG0385
BDBG_04950	conserved hypothetical protein	-	1114.2	0.000116	ATCAGATAT	-833	KOG4073
BDBG_05134	conserved hypothetical protein	+	1114.2	0.000116	ATCAGATAT	-874	KOG2402
BDBG_05195	DNA-directed RNA polymerase III	-	1049.4	0.000175	ATCTGATAT	-456	KOG0261
BDBG_05928	protein hir1	+	1243.8	4.77e-05	ATCTGATAG	-1092	KOG0973
BDBG_06011	SIR2 family histone deacetylase	+	1114.2	0.000116	ATCAGATTA	-616	KOG2684
BDBG_07142	cutinase transcription factor 1 alpha	-	1292.4	2.88e-05	ATCTGATAA	-1065	KOG3598
BDBG_07248	transcription factor TFIIH complex subunit Tfb1	-	1357.2	1.13e-05	ATCAGATAA	-1459	KOG2074
BDBG_07582	conserved hypothetical protein	+	984.6	0.000244	ATCAAATAA	-1982	KOG3598
BDBG_07723	mitochondrion biogenesis protein Mmm1	-	1292.4	2.88e-05	ATCTGATAA	-170	KOG0921
BDBG_07978	NSDC	-	1260	4.14e-05	ATCAGATAC	-1850	KOG3576
BDBG_08643	Sin3-associated polypeptide Sap18	-	1308.6	1.76e-05	ATCAGATAG	-402	KOG3391
BDBG_08676	CBF/NF-Y family transcription factor	-	1308.6	1.76e-05	ATCAGATAG	-533	KOG0871
BDBG_08969	C6 transcription factor	+	1308.6	1.76e-05	ATCAGATAG	-1975	KOG3598
		+	1114.2	0.000116	ATCAGATTA	-1748
BDBG_09188	transcription initiation factor IIF subunit alpha	+	984.6	0.000244	ATCAAATAA	-516	KOG2393
BDBG_09405	ABC transporter	+	1114.2	0.000116	ATCAGATAT	-191	KOG2355
Replication, recombination and repair (KOG Code L)
BDBG_00168	DNA repair protein	-	1292.4	2.88e-05	ATCTGATAA	-590	KOG1564
BDBG_00610	DNA damage-inducible protein 1	+	1049.4	0.000175	ATCTGATTA	-293	KOG0012
BDBG_00660	conserved hypothetical protein	-	1049.4	0.000175	ATCTGATTA	-798	KOG1434
		-	1114.2	0.000116	ATCAGATTA	-1065
		-	984.6	0.000244	ATCAAATAA	-1190
		-	1114.2	0.000116	ATCTGATCA	-1773
BDBG_00677	Rad4 family protein	-	1049.4	0.000175	ATCTGATAT	-1041	KOG2179
BDBG_02580	polynucleotide kinase	-	1049.4	0.000175	ATCTGATAT	-817	KOG2134
		-	1049.4	0.000175	ATCTGATTA	-1396
BDBG_02650	DNA repair protein rad14	-	1049.4	0.000175	ATCTGATAT	-910	KOG4017
		-	1049.4	0.000175	ATCTGATAT	-1423
BDBG_02777	DNA polymerase delta subunit	-	1179	7e-05	ATCAGATCA	-1205	KOG0969
BDBG_03503	SNF2 family helicase	-	1179	7e-05	ATCAGATCA	-689	KOG1001
BDBG_03706	SNF2 family helicase/ATPase	-	1179	7e-05	ATCAGATCA	-721	KOG0387
BDBG_04846	DNA mismatch repair protein	+	1049.4	0.000175	ATCTGATAT	-1213	KOG1978
		+	1114.2	0.000116	ATCAGATTA	-1015
BDBG_05094	DNA primase small subunit	-	1114.2	0.000116	ATCAGATAT	-66	KOG2851
BDBG_05297	cell cycle checkpoint protein	-	1049.4	0.000175	ATCTGATAT	-816	KOG3999
BDBG_05859	origin recognition complex subunit Orc5	+	1357.2	1.13e-05	ATCAGATAA	-1264	KOG2543
BDBG_05892	RNA methylase	+	1292.4	2.88e-05	ATCTGATAA	-1105	KOG2671
BDBG_07248	transcription factor TFIIH complex subunit Tfb1	-	1357.2	1.13e-05	ATCAGATAA	-1459	KOG2074
BDBG_07791	DNA ligase	+	1179	7e-05	ATCAGATCA	-171	KOG0966
BDBG_08059	terminal deoxynucleotidyl transferase	-	984.6	0.000244	ATCAAATAA	-217	KOG2534
BDBG_08735	MGMT family protein	-	1260	4.14e-05	ATCCGATAA	-123	KOG4062
BDBG_08920	sister chromatid cohesion protein Mis4	-	1179	7e-05	ATCAGATCA	-1415	KOG1020
BDBG_09463	chromatin assembly factor 1 subunit B	-	1357.2	1.13e-05	ATCAGATAA	-951	KOG1009
Cell wall/membrane/envelope biogenesis (KOG Code M)
BDBG_00352	1,3-beta-glucan synthase component GLS1	+	1292.4	2.88e-05	ATCTGATAA	-1476	KOG0916
BDBG_00814	chitinase	+	1292.4	2.88e-05	ATCTGATAA	-1135	KOG4701
BDBG_01275	scramblase	-	1114.2	0.000116	ATCAGATAT	-1779	KOG0621
BDBG_04982	ankyrin repeat protein	+	984.6	0.000244	ATCAAATAA	-1788	KOG4177
		+	1114.2	0.000116	ATCAGATAT	-1137
BDBG_06259	ankyrin repeat protein	-	1357.2	1.13e-05	ATCAGATAA	-1650	KOG4177
BDBG_06929	fasciclin domain family	-	1114.2	0.000116	ATCTGATCA	-1178	KOG1437
BDBG_06960	serine/threonine protein kinase	+	984.6	0.000244	ATCAAATAA	-1847	KOG4629
BDBG_07224	mannose-1-phosphate guanylyltransferase	+	1146.6	8.33e-05	ATCAGATGA	-538	KOG1322
BDBG_08425	ubiquitin-protein ligase Sel1/Ubx2	-	984.6	0.000244	ATCAAATAA	-675	KOG1550
Posttranslational modification, protein turnover, chaperones (KOG Code O)
BDBG_00023	thioredoxin	-	1292.4	2.88e-05	ATCTGATAA	-269	KOG0911
		-	1292.4	2.88e-05	ATCTGATAA	-290
BDBG_00157	peptidyl-prolyl cis-trans isomerase	-	1179	7e-05	ATCAGATCA	-14	KOG0879
BDBG_00302	proteasome regulatory particle subunit	-	1179	7e-05	ATCAGATCA	-380	KOG2908
		-	1114.2	0.000116	ATCTGATCA	-1773
BDBG_00353	serine palmitoyltransferase 1	+	1114.2	0.000116	ATCAGATAT	-1197	KOG1358
		+	1357.2	1.13e-05	ATCAGATAA	-752
BDBG_00855	RING finger protein	+	1260	4.14e-05	ATCAGATAC	-257	KOG1812
BDBG_01274	ubiquitin-conjugating enzyme E	-	1114.2	0.000116	ATCAGATAT	-1811	KOG0426
BDBG_01381	glutathione S-transferase	+	1292.4	2.88e-05	ATCTGATAA	-458	KOG0867
BDBG_01458	kp-43 peptidase/serine peptidase	+	1292.4	2.88e-05	ATCTGATAA	-1571	KOG1153
		+	984.6	0.000244	ATCAAATAA	-913
BDBG_01727	proteasome component Pre4	+	1114.2	0.000116	ATCAGATAT	-511	KOG0185
BDBG_01817	proteasome component Pre1	+	1260	4.14e-05	ATCAGATAC	-246	KOG0177
BDBG_01979	tubulin-specific chaperone c	+	1114.2	0.000116	ATCAGATTA	-914	KOG2512
BDBG_02133	ubiquitin C-terminal hydrolase	-	1179	7e-05	ATCAGATCA	-477	KOG1868
BDBG_02375	E3 ubiquitin-protein ligase pub1	-	1179	7e-05	ATCAGATCA	-1480	KOG0940
BDBG_02674	peptidyl-prolyl isomerase cwc27	+	1243.8	4.77e-05	ATCTGATAG	-1566	KOG0885
BDBG_03073	conserved hypothetical protein	-	1260	4.14e-05	ATCCGATAA	-471	KOG0102
BDBG_04011	zinc knuckle domain-containing protein	+	1260	4.14e-05	ATCCGATAA	-57	KOG4400
BDBG_04118	proteasome regulatory particle subunit Rpt2	+	1114.2	0.000116	ATCAGATAT	-1406	KOG0726
BDBG_04134	prepropenicillopepsin	-	1292.4	2.88e-05	ATCTGATAA	-1621	KOG1339
BDBG_04173	COP9 signalosome subunit CsnD	-	1114.2	0.000116	ATCAGATAT	-678	KOG1497
BDBG_04603	oligosaccharyl transferase subunit Dad1	-	1049.4	0.000175	ATCTGATAT	-1110	KOG1746
BDBG_04768	carboxypeptidase S1	+	1308.6	1.76e-05	ATCAGATAG	-1905	KOG1282
BDBG_04979	peptidyl-prolyl cis-trans isomerase pin4	-	1292.4	2.88e-05	ATCTGATAA	-998	KOG3258
BDBG_05163	conserved hypothetical protein	-	1049.4	0.000175	ATCTGATTA	-449	KOG0867
BDBG_05858	ATP-dependent Clp protease	-	1292.4	2.88e-05	ATCTGATAA	-1012	KOG0745
BDBG_06416	predicted protein	+	1243.8	4.77e-05	ATCTGATAG	-246	KOG0720
BDBG_06507	Ulp1 protease	+	1049.4	0.000175	ATCTGATAT	-860	KOG0778
BDBG_06654	anaphase-promoting complex subunit Apc5	+	1243.8	4.77e-05	ATCTGATAG	-321	KOG4322
BDBG_06826	UBX domain-containing protein	-	1114.2	0.000116	ATCAGATTA	-926	KOG2689
		-	1179	7e-05	ATCAGATCA	-1111
BDBG_06949	ubiquitin-conjugating enzyme E	+	1357.2	1.13e-05	ATCAGATAA	-429	KOG0417
BDBG_07174	LAP2	-	1114.2	0.000116	ATCTGATCA	-693	KOG2195
BDBG_07539	ubiquitin carboxyl-terminal hydrolase 2	+	1292.4	2.88e-05	ATCTGATAA	-998	KOG2778
		+	1114.2	0.000116	ATCAGATAT	-557
BDBG_07950	peptidyl-prolyl cis-trans isomerase 10	+	1357.2	1.13e-05	ATCAGATAA	-170	KOG0884
BDBG_08367	26S proteasome non-ATPase regulatory subunit 11	-	984.6	0.000244	ATCAAATAA	-304	KOG1463
BDBG_08425	ubiquitin-protein ligase Sel1/Ubx2	-	984.6	0.000244	ATCAAATAA	-675	KOG1550
BDBG_08514	sulfur metabolite repression control protein C	-	1114.2	0.000116	ATCAGATAT	-1562	KOG1724
BDBG_08629	prohibitin with SPFH domain/Band 7 family	-	1292.4	2.88e-05	ATCTGATAA	-1868	KOG3083
BDBG_08714	pfs with an ankyrin repeat	-	1049.4	0.000175	ATCTGATAT	-1419	KOG4412
BDBG_08820	tetratricopeptide repeat domain-containing protein	-	1049.4	0.000175	ATCTGATAT	-1214	KOG0551
BDBG_08836	predicted protein	+	984.6	0.000244	ATCAAATAA	-1747	KOG4628
BDBG_09085	translocon protein Sec61beta	+	1049.4	0.000175	ATCTGATAT	-593	KOG3457
		+	1146.6	8.33e-05	ATCAGATGA	-568
BDBG_09523	mitochondrial processing peptidase alpha subunit	+	1049.4	0.000175	ATCTGATAT	-1088	KOG2067
Inorganic ion transport and metabolism (KOG Code P)
BDBG_00989	plasma membrane zinc ion transporter	-	1049.4	0.000175	ATCTGATAT	-1188	KOG1558
BDBG_02940	copper-sulfate regulated protein 1	-	984.6	0.000244	ATCAAATAA	-288	KOG0207
BDBG_03135	anion exchange family protein	+	1146.6	8.33e-05	ATCAGATGA	-1438	KOG1172
		+	1292.4	2.88e-05	ATCTGATAA	-335
BDBG_03170	SPX domain-containing protein	-	1292.4	2.88e-05	ATCTGATAA	-1863	KOG1281
BDBG_03200	rhodanese domain-containing protein	-	1357.2	1.13e-05	ATCAGATAA	-930	KOG1530
BDBG_05155	sulfate transporter	+	1114.2	0.000116	ATCAGATAT	-496	KOG0236
BDBG_06745	NADPH oxidase isoform 2	-	1114.2	0.000116	ATCAGATAT	-1910	KOG0039
BDBG_07174	LAP2	-	1114.2	0.000116	ATCTGATCA	-693	KOG2195
BDBG_08014	HCO3	+	984.6	0.000244	ATCAAATAA	-132	KOG1172
Secondary metabolites biosynthesis, transport and catabolism (KOG Code Q)
BDBG_00047	AtrH	-	1292.4	2.88e-05	ATCTGATAA	-296	KOG0055
		-	1292.4	2.88e-05	ATCTGATAA	-502
BDBG_00053	L-Ornithine N5-oxygenase	-	1357.2	1.13e-05	ATCAGATAA	-524	KOG1399
BDBG_00169	copper amine oxidase 1	+	1357.2	1.13e-05	ATCAGATAA	-411	KOG1186
BDBG_00358	cytochrome P450	-	1049.4	0.000175	ATCTGATAT	-1953	KOG0684
BDBG_00542	ABC a-pheromone efflux pump AtrD	+	1292.4	2.88e-05	ATCTGATAT	-1146	KOG0055
BDBG_00614	conidial pigment biosynthesis oxidase Arb2/brown2	-	984.6	0.000244	ATCAAATAA	-1304	KOG1263
		-	1114.2	0.000116	ATCAGATAT	-1463
BDBG_00688	ABC multidrug transporter	-	1179	7e-05	ATCAGATCA	-477	KOG0065
BDBG_00696	MDR efflux pump ABC3	-	1049.4	0.000175	ATCTGATAT	-1776	KOG0055
BDBG_01313	O-methyltransferase	-	1114.2	0.000116	ATCAGATTA	-433	KOG1663
BDBG_01375	flavin dependent monooxygenase	-	1357.2	1.13e-05	ATCAGATAA	-239	KOG1399
BDBG_03707	glutathione synthetase	+	1292.4	2.88e-05	ATCTGATAA	-2004	KOG0021
BDBG_03800	isopropanol dehydrogenase	+	1114.2	0.000116	ATCAGATAT	-715	KOG0024
BDBG_03860	alcohol dehydrogenase I	+	1308.6	1.76e-05	ATCAGATAG	-82	KOG0023
BDBG_04502	short-chain dehydrogenase/reductase	+	1292.4	2.88e-05	ATCTGATAA	-1174	KOG1208
BDBG_06069	conserved hypothetical protein	+	1179	7e-05	ATCAGATCA	-316	KOG0684
BDBG_06745	NADPH oxidase isoform 2	-	1114.2	0.000116	ATCAGATAT	-1910	KOG0039
BDBG_07026	benzoate 4-monooxygenase cytochrome P450	+	1179	7e-05	ATCAGATCA	-1657	KOG0157
		+	1114.2	0.000116	ATCAGATTA	-1586
BDBG_07571	2OG-Fe(II) oxygenase	+	1146.6	8.33e-05	ATCAGATGA	-685	KOG0143
BDBG_08486	ABC metal ion transporter	+	1049.4	0.000175	ATCTGATAT	-1993	KOG0054
		+	1114.2	0.000116	ATCAGATAT	-1925
BDBG_08962	monooxygenase	+	1114.2	0.000116	ATCAGATAT	-842	KOG1399
BDBG_09292	short chain dehydrogenase/reductase	-	1260	4.14e-05	ATCAGATAC	-651	KOG1209
		-	1292.4	2.88e-05	ATCTGATAA	-1885
BDBG_09529	zinc-binding dehydrogenase	-	1357.2	1.13e-05	ATCAGATAA	-864	KOG0023
General function prediction only (KOG Code R)
BDBG_00046	conserved hypothetical protein	+	1292.4	2.88e-05	ATCTGATAA	-747	KOG1336
		+	1357.2	1.13e-05	ATCAGATAA	-529
		+	1357.2	1.13e-05	ATCAGATAA	-467
BDBG_00160	TMEM1 family protein	+	1292.4	2.88e-05	ATCTGATAA	-476	KOG1931
BDBG_00204	MFS drug efflux transporter	+	1114.2	0.000116	ATCAGATAT	-200	KOG0254
BDBG_00360	Autophagy protein Apg9	-	1114.2	0.000116	ATCAGATAT	-1367	KOG2173
BDBG_00505	regulatory protein Ral2	-	1195.2	6.37e-05	ATCTGATAC	-362	KOG0379
BDBG_00524	short chain dehydrogenase	-	1357.2	1.13e-05	ATCAGATAA	-1589	KOG0725
BDBG_00531	MFS multidrug transporter	+	1114.2	0.000116	ATCAGATAT	-1179	KOG2615
BDBG_00662	MOSC domain-containing protein	+	1195.2	6.37e-05	ATCTGATAC	-1814	KOG2362
BDBG_00679	protein kinase domain-containing protein	-	1114.2	0.000116	ATCTGATCA	-1532	KOG0667
		-	1308.6	1.76e-05	ATCAGATAG	-1804
BDBG_00952	MFS multidrug transporter	-	1179	7e-05	ATCAGATCA	-477	KOG0254
BDBG_01035	quinone oxidoreductase	-	1114.2	0.000116	ATCAGATAT	-1301	KOG1197
BDBG_01092	WD repeat protein	-	1292.4	2.88e-05	ATCTGATAA	-361	KOG0322
BDBG_01888	fumarylacetoacetate hydrolase	+	1179	7e-05	ATCAGATCA	-1811	KOG1535
BDBG_01942	FAD binding domain-containing protein	+	1179	7e-05	ATCAGATCA	-408	KOG2614
BDBG_02030	C2 domain-containing protein	+	1357.2	1.13e-05	ATCAGATAA	-934	KOG1030
BDBG_02348	m7G tRNA methyltransferase	+	1292.4	2.88e-05	ATCTGATAA	-363	KOG3115
BDBG_02412	mitochondrial hypoxia responsive domain-containing protein	+	1243.8	4.77e-05	ATCTGATAG	-1057	KOG4431
BDBG_02447	patatin family phospholipase	-	1292.4	2.88e-05	ATCTGATAA	-1624	KOG2214
BDBG_02496	carboxylic acid transporter	-	1260	4.14e-05	ATCAGATAC	-798	KOG0255
BDBG_02597	Rho1 GTPase	+	1114.2	0.000116	ATCAGATAT	-1508	KOG0393
BDBG_02862	zinc metalloproteinase	-	1114.2	0.000116	ATCAGATAT	-1975	KOG4525
BDBG_02986	cell division protein kinase	+	984.6	0.000244	ATCAAATAA	-1466	KOG0594
BDBG_03055	GTP-binding protein Obg	+	1357.2	1.13e-05	ATCAGATAA	-792	KOG1489
		+	984.6	0.000244	ATCAAATAA	-745
BDBG_03295	NAD-binding Rossmann fold oxidoreductase	-	1292.4	2.88e-05	ATCTGATAA	-922	KOG2742
BDBG_03627	ankyrin repeat protein	-	1292.4	2.88e-05	ATCTGATAA	-203	KOG0509
BDBG_03656	acyl-CoA dehydrogenase	-	1114.2	0.000116	ATCAGATAT	-1041	KOG1469
		-	1049.4	0.000175	ATCTGATTA	-1293
		-	1049.4	0.000175	ATCTGATAT	-1518
		-	1292.4	2.88e-05	ATCTGATAA	-1940
BDBG_03673	ribosome biogenesis GTPase Lsg1	+	1114.2	0.000116	ATCAGATAT	-121	KOG1424
BDBG_03805	epoxide hydrolase	-	1292.4	2.88e-05	ATCTGATAA	-402	KOG3085
BDBG_04109	NAD binding Rossmann fold oxidoreductase	+	1114.2	0.000116	ATCAGATAT	-1159	KOG2742
BDBG_04297	short chain dehydrogenase	+	984.6	0.000244	ATCAAATAA	-11	KOG0725
BDBG_04484	ATP-dependent DNA helicase MPH1	+	1179	7e-05	ATCAGATCA	-263	KOG0354
BDBG_04503	MFS transporter with MFS superfamily	+	1292.4	2.88e-05	ATCTGATAA	-1663	KOG0254
		+	1049.4	0.000175	ATCTGATAT	-999
BDBG_04670	cyclic nucleotide-binding domain-containing protein	+	1114.2	0.000116	ATCAGATAT	-374	KOG4341
BDBG_04732	membrane bound C2 domain-containing protein	-	1114.2	0.000116	ATCTGATCA	-1724	KOG1030
BDBG_05030	epoxide hydrolase hyl1-Aspergillus niger	+	984.6	0.000244	ATCAAATAA	-76	KOG2565
BDBG_05315	MFS transporter	+	1357.2	1.13e-05	ATCAGATAA	-444	KOG2615
BDBG_05519	serine/threonine-protein kinase cbk1	-	1049.4	0.000175	ATCTGATAT	-23	KOG0605
BDBG_05768	conserved hypothetical protein	+	1114.2	0.000116	ATCAGATAT	-291	KOG4409
BDBG_05798	siderophore iron transporter mirB	-	1357.2	1.13e-05	ATCAGATAA	-339	KOG0254
		-	1049.4	0.000175	ATCTGATAT	-1051
BDBG_06013	GTP-binding protein	-	1292.4	2.88e-05	ATCTGATAA	-244	KOG2484
BDBG_06168	phospholipid-transporting ATPase	+	1357.2	1.13e-05	ATCAGATAA	-1976	KOG0206
		+	984.6	0.000244	ATCAAATAA	-1419
BDBG_06319	PHD finger domain-containing protein	-	1114.2	0.000116	ATCAGATAT	-1557	KOG4323
BDBG_06345	dynamin family protein	+	1114.2	0.000116	ATCTGATCA	-1681	KOG0446
BDBG_06564	MFS multidrug transporter	-	1179	7e-05	ATCAGATCA	-89	KOG0254
BDBG_06700	MFS transporter	-	1114.2	0.000116	ATCAGATAT	-1635	KOG0254
BDBG_06716	WD repeat protein	+	1292.4	2.88e-05	ATCTGATAA	-210	KOG0646
BDBG_06747	predicted protein	+	1260	4.14e-05	ATCAGATAC	-99	KOG4441
BDBG_06965	siderochrome-iron transporter Sit1	+	1260	4.14e-05	ATCAGATAC	-564	KOG0254
		+	1292.4	2.88e-05	ATCTGATAA	-536
BDBG_07012	MFS transporter	+	1146.6	8.33e-05	ATCAGATGA	-1786	KOG2615
BDBG_07111	DEAD/DEAH box helicase	+	1049.4	0.000175	ATCTGATTA	-1651	KOG0949
BDBG_07120	sterigmatocystin 8-O-methyltransferase	-	1292.4	2.88e-05	ATCTGATAA	-347	KOG3178
BDBG_07174	LAP2	-	1114.2	0.000116	ATCTGATCA	-693	KOG2195
BDBG_07197	zinc-binding oxidoreductase	+	1357.2	1.13e-05	ATCAGATAA	-838	KOG1198
BDBG_07183	zinc finger protein	+	1292.4	2.88e-05	ATCTGATAA	-936	KOG3183
BDBG_07328	pH response protein PalF	+	1260	4.14e-05	ATCAGATAC	-1527	KOG3780
BDBG_07406	integral membrane protein	-	984.6	0.000244	ATCAAATAA	-543	KOG3912
BDBG_07461	2-deoxy-D-gluconate 3-dehydrogenase	+	1049.4	0.000175	ATCTGATAT	-1157	KOG0725
		+	1114.2	0.000116	ATCAGATTA	-1083
		+	1114.2	0.000116	ATCAGATTA	-991
BDBG_07571	2OG-Fe(II) oxygenase	+	1146.6	8.33e-05	ATCAGATGA	-685	KOG0143
BDBG_07621	mitochondrial cation transporter	-	1357.2	1.13e-05	ATCAGATAA	-249	KOG3767
BDBG_07969	PCI domain-containing protein	-	1179	7e-05	ATCAGATCA	-38	KOG2753
BDBG_08141	conserved hypothetical protein	+	1243.8	4.77e-05	ATCTGATAG	-300	KOG0255
BDBG_08282	mitochondrial large ribosomal subunit YmL35	-	1114.2	0.000116	ATCAGATAT	-1245	KOG3346
BDBG_08604	dienelactone hydrolase	+	1243.8	4.77e-05	ATCTGATAG	-1938	KOG3043
BDBG_08641	SET domain-containing protein	+	1357.2	1.13e-05	ATCAGATAA	-1494	KOG1337
		+	1114.2	0.000116	ATCTGATCA	-947
		+	1179	7e-05	ATCAGATCA	-849
BDBG_08700	sterol 24-C-methyltransferase	+	1260	4.14e-05	ATCCGATAA	-475	KOG1269
BDBG_08761	translin-associated factor TraX	+	1260	4.14e-05	ATCAGATAC	-445	KOG3066
BDBG_09068	TBC domain-containing protein	-	1114.2	0.000116	ATCAGATAT	-13	KOG2223
BDBG_09074	cyclin-dependent protein kinase complex component	+	1260	4.14e-05	ATCAGATAC	-494	KOG1674
BDBG_09204	WD repeat protein	+	1292.4	2.88e-05	ATCTGATAA	-335	KOG0645
BDBG_09405	ABC transporter	+	1114.2	0.000116	ATCAGATAT	-191	KOG2355
BDBG_09502	PP-loop ATPase superfamily protein	+	1292.4	2.88e-05	ATCTGATAA	-541	KOG2840
BDBG_09533	DUF814 domain-containing protein	-	1114.2	0.000116	ATCAGATTA	-671	KOG3272
		-	1049.4	0.000175	ATCTGATTA	-747
Function unknown (KOG Code S)
BDBG_01139	SVP1-like protein 2	-	1243.8	4.77e-05	ATCTGATAG	-230	KOG2111
BDBG_01569	conserved hypothetical protein	-	1114.2	0.000116	ATCAGATTA	-1003	KOG4653
BDBG_01906	MRS7 family protein	-	1114.2	0.000116	ATCTGATCA	-322	KOG1043
BDBG_02094	BSD domain-containing protein	+	1292.4	2.88e-05	ATCTGATAA	-1954	KOG2690
		+	1146.6	8.33e-05	ATCAGATGA	-959
		+	1357.2	1.13e-05	ATCAGATAA	-789
		+	1114.2	0.000116	ATCTGATCA	-736
		+	1146.6	8.33e-05	ATCAGATGA	-412
BDBG_02097	pre-rRNA processing protein	-	1146.6	8.33e-05	ATCAGATGA	-753	KOG4032
BDBG_02189	ORM1	-	1146.6	8.33e-05	ATCAGATGA	-620	KOG3319
BDBG_02555	vacuolar membrane PQ loop repeat protein	-	1114.2	0.000116	ATCAGATTA	-1785	KOG2913
		-	1114.2	0.000116	ATCTGATCA	-1884
BDBG_02660	DUF544 domain-containing protein	-	1114.2	0.000116	ATCAGATAT	-1355	KOG2427
BDBG_03266	serine incorporator	-	1114.2	0.000116	ATCAGATAT	-685	KOG2592
BDBG_03458	essential cytoplasmic protein Ctr86	-	1114.2	0.000116	ATCAGATAT	-1464	KOG2676
BDBG_03879	S-adenosylmethionine-dependent methyltransferase	-	1195.2	6.37e-05	ATCTGATAC	-1389	KOG3808
BDBG_04130	60S ribosome biogenesis protein Sqt1	+	1114.2	0.000116	ATCAGATAT	-101	KOG0296
BDBG_04192	DUF850 domain-containing protein	-	1179	7e-05	ATCAGATCA	-1656	KOG3188
BDBG_04313	conserved hypothetical protein	-	1114.2	0.000116	ATCAGATTA	-1594	KOG3102
		-	1114.2	0.000116	ATCTGATCA	-1959
BDBG_04969	rRNA-processing protein EFG1	-	1357.2	1.13e-05	ATCAGATAA	-1017	KOG4484
BDBG_05012	splicing factor 3B subunit 10	-	1114.2	0.000116	ATCAGATTA	-860	KOG3485
		-	1114.2	0.000116	ATCTGATCA	-958
		-	1357.2	1.13e-05	ATCAGATAA	-1505
BDBG_05591	integral membrane protein	+	1195.2	6.37e-05	ATCTGATAC	-874	KOG1398
BDBG_05613	conserved hypothetical protein	+	1179	7e-05	ATCAGATCA	-1077	KOG1685
BDBG_05879	endosomal peripheral membrane protein	-	1049.4	0.000175	ATCTGATAT	-386	KOG1848
		-	1049.4	0.000175	ATCTGATAT	-1962
BDBG_06303	mitochondrial large ribosomal subunit L49	-	1049.4	0.000175	ATCTGATAT	-233	KOG4034
BDBG_06470	tRNA(His) guanylyltransferase	+	1195.2	6.37e-05	ATCTGATAC	-238	KOG2721
BDBG_06784	transcription factor Rba50	+	1292.4	2.88e-05	ATCTGATAA	-122	KOG1894
BDBG_06964	DUF833 domain-containing protein	-	1243.8	4.77e-05	ATCTGATAG	-1300	KOG2342
BDBG_07212	F-box and WD domain-containing protein	-	1049.4	0.000175	ATCTGATTA	-1091	KOG0281
		-	1357.2	1.13e-05	ATCAGATAA	-1638
BDBG_07261	cell cycle control protein with protein	+	984.6	0.000244	ATCAAATAA	-1705	KOG2477
BDBG_07542	auxin Efflux Carrier superfamily	-	1114.2	0.000116	ATCAGATAT	-811	KOG2722
		-	1179	7e-05	ATCAGATCA	-823
BDBG_07722	1,2-dihydroxy-3-keto-5-methylthiopentene dioxygenase	+	1114.2	0.000116	ATCAGATAT	-1169	KOG2107
		+	1292.4	2.88e-05	ATCTGATAA	-153
BDBG_08716	conserved hypothetical protein	-	1260	4.14e-05	ATCCGATAA	-290	KOG2846
BDBG_08717	NACHT and WD domain-containing protein	+	1308.6	1.76e-05	ATCAGATAG	-1156	KOG2029
BDBG_08958	conserved hypothetical protein	+	1357.2	1.13e-05	ATCAGATAA	-1333	KOG1043
BDBG_09547	conserved hypothetical protein	-	1292.4	2.88e-05	ATCTGATAA	-1855	KOG4102
Signal transduction mechanisms (KOG Code T)
BDBG_00341	BolA domain-containing protein	+	1114.2	0.000116	ATCAGATAT	-1502	KOG3348
		+	1114.2	0.000116	ATCAGATAT	-978
BDBG_00357	conserved hypothetical protein	+	984.6	0.000244	ATCAAATAA	-1980	KOG4035
		+	1114.2	0.000116	ATCAGATAT	-1329
BDBG_01042	serine/threonine-protein phosphatase 4 catalytic subunit	-	1260	4.14e-05	ATCCGATAA	-94	KOG0372
BDBG_01259	SGT1 and CS domain-containing protein	-	984.6	0.000244	ATCAAATAA	-768	KOG1309
BDBG_01577	inositol hexaphosphate kinase KCS1	+	1114.2	0.000116	ATCAGATAT	-1312	KOG1620
BDBG_01645	TOR signaling pathway phosphatase SitA	-	1049.4	0.000175	ATCTGATAT	-1100	KOG0373
		-	1049.4	0.000175	ATCTGATAT	-1455
		-	1114.2	0.000116	ATCAGATAT	-1998
BDBG_01674	protein kinase domain-containing protein	-	1243.8	4.77e-05	ATCTGATAG	-475	KOG0192
BDBG_01837	INSIG domain-containing protein	+	1357.2	1.13e-05	ATCAGATAA	-1068	KOG4363
BDBG_01952	EF hand domain-containing protein	-	1292.4	2.88e-05	ATCTGATAA	-1373	KOG0037
BDBG_02503	protein kinase domain-containing protein	-	1292.4	2.88e-05	ATCTGATAA	-371	KOG1290
BDBG_02588	serine/threonine-protein kinase Sgk2	-	1179	7e-05	ATCAGATCA	-1021	KOG1164
		-	1049.4	0.000175	ATCTGATAT	-1095
BDBG_02709	uracil phosphoribosyltransferase	-	1260	4.14e-05	ATCAGATAC	-663	KOG4203
BDBG_02873	mitochondrial protein Fmp25	-	1114.2	0.000116	ATCAGATTA	-831	KOG1428
		-	1179	7e-05	ATCAGATCA	-902
BDBG_02978	low temperature essential 1	-	1292.4	2.88e-05	ATCTGATAA	-1026	KOG3542
		-	1292.4	2.88e-05	ATCTGATAA	-1285
BDBG_03056	JmjC domain-containing protein	+	1292.4	2.88e-05	ATCTGATAA	-1297	KOG2132
BDBG_03221	casein kinase	+	1308.6	1.76e-05	ATCAGATAG	-975	KOG1163
BDBG_03643	BAR domain-containing protein	-	1049.4	0.000175	ATCTGATAT	-1974	KOG1118
BDBG_03794	mitogen-activated protein kinase HOG1	+	1260	4.14e-05	ATCCGATAA	-166	KOG0660
BDBG_03885	protein phosphatase 2C	-	1146.6	8.33e-05	ATCAGATGA	-67	KOG0698
BDBG_04173	COP9 signalosome subunit CsnD	-	1114.2	0.000116	ATCAGATAT	-678	KOG1497
BDBG_04349	stromal membrane-associated protein	-	1114.2	0.000116	ATCAGATAT	-1500	KOG0703
BDBG_04360	conserved hypothetical protein	-	1357.2	1.13e-05	ATCAGATAA	-731	KOG1164
		-	1357.2	1.13e-05	ATCAGATAA	-1535
BDBG_04532	NTF2 and RRM domain-containing protein	-	1049.4	0.000175	ATCTGATTA	-1696	KOG0116
BDBG_04738	oxysterol binding protein	-	1357.2	1.13e-05	ATCAGATAA	-1256	KOG2210
BDBG_04766	calcium/calmodulin-dependent protein kinase	-	1114.2	0.000116	ATCAGATTA	-724	KOG0032
BDBG_05015	vacuolar sorting receptor	+	1114.2	0.000116	ATCAGATTA	-959	KOG4504
BDBG_05138	nuclear protein	-	1260	4.14e-05	ATCAGATAC	-241	KOG2141
BDBG_05497	glycerol:H+ symporter	+	1260	4.14e-05	ATCAGATAC	-574	KOG3860
BDBG_06085	calmodulin A	-	1292.4	2.88e-05	ATCTGATAA	-354	KOG0027
BDBG_06549	extracellular protein	-	1243.8	4.77e-05	ATCTGATAG	-739	KOG1924
BDBG_06747	predicted protein	+	1260	4.14e-05	ATCAGATAC	-99	KOG4441
BDBG_07204	conserved hypothetical protein	+	1260	4.14e-05	ATCAGATAC	-1460	KOG3294
BDBG_07758	vacuolar protein sorting 55 superfamily	+	1114.2	0.000116	ATCAGATAT	-1689	KOG2174
BDBG_08315	EF-hand superfamily Ca2+-modulated protein	-	1146.6	8.33e-05	ATCAGATGA	-79	KOG0027
BDBG_08425	ubiquitin-protein ligase Sel1/Ubx2	-	984.6	0.000244	ATCAAATAA	-675	KOG1550
BDBG_08518	calcium/calmodulin dependent protein kinase	+	984.6	0.000244	ATCAAATAA	-174	KOG0585
BDBG_08612	protein kinase domain-containing protein	-	1114.2	0.000116	ATCAGATAT	-1542	KOG1290
BDBG_08648	protein kinase domain-containing protein	-	1114.2	0.000116	ATCAGATTA	-678	KOG0192
BDBG_08806	calcium sensor	+	984.6	0.000244	ATCAAATAA	-1081	KOG0044
BDBG_08882	vacuolar membrane-associated protein	-	1260	4.14e-05	ATCAGATAC	-560	KOG3572
BDBG_09033	high affinity cAMP phosphodiesterase	-	1292.4	2.88e-05	ATCTGATAA	-1142	KOG3689
BDBG_09068	TBC domain-containing protein	-	1114.2	0.000116	ATCAGATAT	-13	KOG2223
Intracellular trafficking, secretion, and vesicular transport (KOG Code U)
BDBG_02803	lectin family integral membrane protein	+	1114.2	0.000116	ATCTGATCA	-276	KOG3838
BDBG_02875	golgi complex component Cog3	+	1292.4	2.88e-05	ATCTGATAA	-1607	KOG2604
		+	984.6	0.000244	ATCAAATAA	-21
BDBG_03146	peroxisomal membrane protein receptor Pex19	+	1292.4	2.88e-05	ATCTGATAA	-1981	KOG3133
BDBG_03156	SNARE-dependent exocytosis protein	+	1260	4.14e-05	ATCCGATAA	-197	KOG1983
BDBG_03228	conserved hypothetical protein	+	1114.2	0.000116	ATCTGATCA	-897	KOG1985
		+	1179	7e-05	ATCAGATCA	-657
BDBG_03330	annexin	-	1114.2	0.000116	ATCAGATTA	-1274	KOG0819
		-	1292.4	2.88e-05	ATCTGATAA	-1964
BDBG_03542	PHD finger domain-containing protein	-	1292.4	2.88e-05	ATCTGATAA	-685	KOG1984
		-	1292.4	2.88e-05	ATCTGATAA	-1617
BDBG_03631	autophagy regulatory protein Atg2	-	1292.4	2.88e-05	ATCTGATAA	-1506	KOG2993
		-	1114.2	0.000116	ATCAGATAT	-1994
BDBG_03723	membrane biogenesis protein Yop1	+	1179	7e-05	ATCAGATCA	-721	KOG1725
BDBG_03933	intermediate filament protein	+	1292.4	2.88e-05	ATCTGATAA	-443	KOG2273
BDBG_04025	BET3 family protein	+	1292.4	2.88e-05	ATCTGATAA	-1062	KOG3330
BDBG_04041	MFS multidrug transporter	-	1049.4	0.000175	ATCTGATAT	-1735	KOG3764
BDBG_04076	conserved hypothetical protein	+	1292.4	2.88e-05	ATCTGATAA	-1431	KOG3771
BDBG_05015	vacuolar sorting receptor	+	1114.2	0.000116	ATCAGATTA	-959	KOG4504
BDBG_05139	conserved hypothetical protein	+	1260	4.14e-05	ATCCGATAA	-80	KOG1761
BDBG_05760	mitochondrial import inner membrane translocase subunit tim23	+	1049.4	0.000175	ATCTGATAT	-1496	KOG3324
		+	1049.4	0.000175	ATCTGATTA	-1074
BDBG_05856	Rab1a	-	1114.2	0.000116	ATCAGATAT	-778	KOG0087
BDBG_05972	MFS amine transporter	-	1292.4	2.88e-05	ATCTGATAA	-417	KOG3764
BDBG_06238	conserved hypothetical protein	+	984.6	0.000244	ATCAAATAA	-217	KOG0566
BDBG_06345	dynamin family protein	+	1114.2	0.000116	ATCTGATCA	-1681	KOG0446
BDBG_06829	conserved hypothetical protein	-	1357.2	1.13e-05	ATCAGATAA	-1839	KOG0439
BDBG_07840	ER lumen protein retaining receptor	+	1114.2	0.000116	ATCAGATAT	-1736	KOG3106
BDBG_08493	SAC3/GANP/Nin1/mts3/eIF-3 p25 family protein	+	1260	4.14e-05	ATCCGATAA	-263	KOG1860
BDBG_08800	endosomal integral membrane protein	+	1308.6	1.76e-05	ATCAGATAG	-19	KOG1278
BDBG_08998	GTP-binding protein sarA	+	984.6	0.000244	ATCAAATAA	-680	KOG0077
BDBG_09042	golgi complex component	+	1146.6	8.33e-05	ATCAGATGA	-444	KOG2079
BDBG_09431	exocyst complex component Sec15	+	1308.6	1.76e-05	ATCAGATAG	-223	KOG2176
BDBG_09486	nuclear pore complex subunit Nup133	+	1114.2	0.000116	ATCAGATAT	-1002	KOG4121
Defense mechanisms (KOG Code V)
BDBG_03360	HEAT repeat protein	+	1357.2	1.13e-05	ATCAGATAA	-136	KOG1823
BDBG_05357	dual specificity phosphatase	-	1049.4	0.000175	ATCTGATTA	-998	KOG1716
BDBG_06391	aldehyde reductase II	+	1114.2	0.000116	ATCAGATAT	-1073	KOG1502
BDBG_07914	lipase/esterase	+	1049.4	0.000175	ATCTGATAT	-820	KOG1515
		+	1049.4	0.000175	ATCTGATTA	-595
		+	1114.2	0.000116	ATCAGATAT	-343
Extracellular structures (KOG Code W)
BDBG_06929	fasciclin domain family	-	1114.2	0.000116	ATCTGATCA	-1178	KOG1437
Nuclear structure (KOG Code Y)
BDBG_07275	iron-sulfur cluster assembly associated protein Nar1	-	1114.2	0.000116	ATCAGATTA	-887	KOG2439
BDBG_09486	nuclear pore complex subunit Nup133	+	1114.2	0.000116	ATCAGATAT	-1002	KOG4121
Cytoskeleton (KOG Code Z)
BDBG_00357	conserved hypothetical protein	+	984.6	0.000244	ATCAAATAA	-1980	KOG4035
		+	1114.2	0.000116	ATCAGATAT	-1329
BDBG_01022	Arp2/3 complex subunit	+	1114.2	0.000116	ATCAGATTA	-204	KOG0678
BDBG_01686	kinesin family protein	+	1243.8	4.77e-05	ATCTGATAG	-1505	KOG0242
BDBG_02709	uracil phosphoribosyltransferase	-	1260	4.14e-05	ATCAGATAC	-663	KOG4203
BDBG_04123	conserved hypothetical protein	+	1243.8	4.77e-05	ATCTGATAG	-1114	KOG0161
BDBG_04440	RNA polymerase Rpb1 C-terminal repeat domain-containing protein	-	1243.8	4.77e-05	ATCTGATAG	-324	KOG0161
BDBG_06549	extracellular protein	-	1243.8	4.77e-05	ATCTGATAG	-739	KOG1924
BDBG_08765	kinesin-like protein bimC	-	1114.2	0.000116	ATCAGATTA	-1161	KOG0243
		-	1146.6	8.33e-05	ATCAGATGA	-1585
*KOG-annotated genes containing GATA motifs (ATC-A/T-GATA-A/G, ATC-A/T-GATA-T/C, ATC-A/T-GATT-A, ATC-A/T-GATC-A, ATC-A-GATG-A,
ATC-C-GATA-A, and ATC-A-AATA-A) located less than 2 kb upstream are organized according to KOG classification. From the MAST analysis,
the gene locus, gene description, DNA strand (+/-), score, p-value, sequence, and location of the uptream GATA motif are listed.
KOG identification (KOG ID) number is provided for each KOG-annotated gene.
